# Supplementary material for: The Effects of a Mixture of Monochromatic Green and Blue Light on Growth Performance and Immune Response in Bursa of Fabricius by Morphometry Using Staining and Immunohistochemistry in Broiler Chickens
Source: Animals (Basel). 2026 Apr 17;16(8):1238. doi: 10.3390/ani16081238 (PMC13114016; doi:10.3390/ani16081238)
Supplement: Supplementary file 1 [file animals-16-01238-s001.zip]

Archive with 1 entries (1 files):
- animals-4216883-supplementary.pdf
